# Supplementary material for: A Weibull distribution accrual failure detector for cloud computing
Source: PLoS One. 2017 Mar 9;12(3):e0173666. doi: 10.1371/journal.pone.0173666 (PMC5344516; doi:10.1371/journal.pone.0173666)
Supplement: S2 File — (ZIP) [file pone.0173666.s002.zip]

Archive with 1 entries (1 files):
- wan.log
